# Supplementary material for: In Vitro Activity of Ampicillin Plus Ceftriaxone Against Non-faecalis and Non-faecium Enterococcal Isolates With/Without VanC Phenotype: Clinical Implications for Infective Endocarditis
Source: Microorganisms. 2024 Dec 5;12(12):2511. doi: 10.3390/microorganisms12122511 (PMC11677854; doi:10.3390/microorganisms12122511)
Supplement: Supplementary file 1 [file microorganisms-12-02511-s001.zip]

Archive with 1 entries (1 files):
- microorganisms-3329342-supplementary.pdf
